# Supplementary material for: INFORM: A Pediatrician's Communication Curriculum About Diagnostic Conversations in Somatic Symptom and Related Disorders
Source: MedEdPORTAL. 2025 Dec 2;21:11561. doi: 10.15766/mep_2374-8265.11561 (PMC12669383; doi:10.15766/mep_2374-8265.11561)
Supplement: Supplementary file 1 — Curriculum Agenda.docxSlide Deck With Script.pptxScript for Case Demonstration by Facilitators.docxCases for Role-Play.docxObserver and Caregiver Guide for Role-Play.docxINFORM Quick Guide.docxGlossary of Acronyms.docxCurriculum Evaluation Forms.docx [file mep_2374-8265.11561-s001.zip]

Archive with 9 entries (9 files):
- A. Curriculum Agenda.docx
- B. Slide Deck With Script.pptx
- C. Script for Case Demonstration by Facilitators.docx
- D. Cases for Role-Play.docx
- E. Observer and Caregiver Guide for Role-Play.docx
- F. INFORM Quick Guide.docx
- G. Glossary of Acronyms.docx
- H. Curriculum Evaluation Forms.docx
- _Educational Summary Report_11561.pdf
